# Supplementary material for: Short H2A histone variants are expressed in cancer
Source: Nat Commun. 2021 Jan 20;12:490. doi: 10.1038/s41467-020-20707-x (PMC7817690; doi:10.1038/s41467-020-20707-x)
Supplement: Supplementary file 4 — Supplementary Data 1 [file 41467_2020_20707_MOESM4_ESM.xlsx]

## Sheet: 1.TCGA_tumor_normals_H2AFB123_r
Supplementary Data 1. Expression of H2AFB1/2/3 in TCGA tumor and normal samples
Numbers and percentages of samples with H2AFB1, H2AFB2, or H2AFB3 reactivated (expression >1.5 TPM) in all cancer types and paired normal tissue from TCGA dataset. Also shown is the expression of individual H2AFB1/2/3 in the sample with the highest H2A.B expression in each cancer type.
					H2AFB expression among reactivated samples (TPM)				Expression of H2AFB1/2/3 in max sample
Type	Cancer	Total Number	Number with H2AFB1/2/3 reactivated	Percentage reactivated	Minimum	Median	Maximum	Max sample	H2AFB1	H2AFB2	H2AFB3
tumors	DLBC	48	24	50	1.62	8.18	120	FA-A6HN	120	1.22	1.22
tumors	UCS	57	6	10.5263	1.66	2.12	2.63	N9-A4Q4	0.225	2.63	2.31
tumors	UCEC	537	51	9.49721	1.5	1.99	83.4	DI-A1NO	1.57	83.4	48.9
tumors	CHOL	35	2	5.71429	1.8	1.95	2.09	W5-AA34	0.176	1.6	2.09
tumors	BLCA	340	16	4.70588	1.61	3.36	87.9	4Z-AA7Q	53.7	87.9	45
tumors	TGCT	149	7	4.69799	1.66	3.51	7.82	VF-A8A8	7.82	6.16	4.37
tumors	CESC	280	13	4.64286	1.5	4.38	27.1	EA-A1QT	15.1	25.4	27.1
tumors	SARC	241	10	4.14938	1.95	5.6	49.1	DX-A7EQ	0.612	49.1	13.4
tumors	LAML	169	7	4.14201	1.53	1.79	3.38	AB-2811	3.38	0	0
tumors	THYM	118	4	3.38983	2.09	2.55	4.54	4V-A9QR	0.318	4.54	4.21
tumors	LUSC	447	15	3.3557	2.33	6.02	86.9	60-2726	0.757	60.1	86.9
tumors	HNSC	483	16	3.31263	1.58	5.04	33.1	BA-A6DE	0.87	33.1	11.2
tumors	OV	422	13	3.08057	1.59	4.92	151	24-1549	151	81.8	73
tumors	KIRP	264	7	2.65152	1.73	1.88	15	A4-7915	0.215	15	10.3
tumors	ACC	78	2	2.5641	1.77	2.31	2.85	OR-A5JY	2.85	0.162	0.151
tumors	LUAD	502	10	1.99203	1.79	6.47	30.5	MN-A4N4	0	30.5	30.5
tumors	STAD	405	7	1.7284	2.42	14.4	40.1	CD-A486	40.1	15.1	29.8
tumors	ESCA	180	3	1.66667	1.62	6.61	47.8	LN-A7HY	47.8	0.121	0.121
tumors	KICH	62	1	1.6129	1.66	1.66	1.66	KO-8409	1.66	0.193	0.193
tumors	PAAD	178	2	1.1236	1.99	2.45	2.92	2J-AABI	0.164	2.92	2.12
tumors	LIHC	358	3	0.837989	2.11	3.82	33.2	XR-A8TD	0.29	15.6	33.2
tumors	BRCA	1091	6	0.549954	2.89	7.28	30	C8-A26Y	0	30	30
tumors	SKCM	424	2	0.471698	1.87	4.9	7.92	EE-A20B	3.64	7.36	7.92
tumors	KIRC	440	2	0.454545	1.72	1.83	1.94	BP-4992	1.94	0.165	0.179
tumors	COAD	458	2	0.436681	2.17	2.8	3.43	CM-4748	1.68	3.35	3.43
tumors	LGG	500	1	0.2	1.55	1.55	1.55	RY-A83Z	0.144	1.44	1.55
tumors	GBM	138	0	0
tumors	MESO	82	0	0
tumors	PCPG	178	0	0
tumors	PRAD	484	0	0
tumors	READ	166	0	0
tumors	THCA	365	0	0
tumors	UVM	80	0	0
normals	BLCA	19	0	0
normals	BRCA	111	0	0
normals	CESC	2	0	0
normals	CHOL	7	0	0
normals	COAD	41	0	0
normals	ESCA	12	0	0
normals	GBM	5	0	0
normals	HNSC	41	0	0
normals	KICH	25	0	0
normals	KIRC	71	0	0
normals	KIRP	30	0	0
normals	LIHC	50	0	0
normals	LUAD	57	0	0
normals	LUSC	50	0	0
normals	PAAD	1	0	0
normals	PCPG	3	0	0
normals	PRAD	52	0	0
normals	READ	9	0	0
normals	STAD	37	0	0
normals	THCA	59	0	0
normals	THYM	1	0	0
normals	UCEC	21	0	0
