# Supplementary material for: Short H2A histone variants are expressed in cancer
Source: Nat Commun. 2021 Jan 20;12:490. doi: 10.1038/s41467-020-20707-x (PMC7817690; doi:10.1038/s41467-020-20707-x)
Supplement: Supplementary file 5 — Supplementary Data 2 [file 41467_2020_20707_MOESM5_ESM.xlsx]

## Sheet: H2AFB_max_expr
Supplementary Data 2. Expression of H2AFB1/2/3 in individual TCGA samples
Expression of H2AFB1, H2AFB2 and H2AFB3 in TCGA tumor samples with >1.5 TPM expression in any tumor
Cancer	Sample	Maximum	H2AFB1	H2AFB2	H2AFB3
DLBC	FA-A6HN	120.177	120.177	1.22206	1.22206
	RQ-AAAT	53.7267	53.7267	1.38385	1.38385
	FA-A7Q1	52.3002	52.3002	0.779028	0.779028
	GS-A9TY	41.9602	0	41.9602	41.9602
	FA-A82F	29.277	29.277	20.1982	20.1982
	FA-A4BB	19.9484	19.9484	7.72752	7.72752
	FF-A7CQ	18.4606	0	18.4606	18.4606
	RQ-A68N	11.3116	0	11.3116	11.3116
	VB-A8QN	10.3239	10.3239	7.49207	7.49207
	FA-A86F	9.83998	9.83998	9.70597	9.70597
	FA-A4XK	9.69926	0	9.69926	9.69926
	GS-A9U4	8.31645	8.31645	0.0951538	0.0951538
	G8-6326	8.04443	8.04443	0.600768	0.600768
	G8-6906	7.53815	7.53815	0.422341	0.422341
	GS-A9TZ	7.37653	0	7.37653	7.37653
	GR-A4D9	4.67842	4.67842	0.955326	0.955326
	FF-8041	4.08148	0	4.08148	4.08148
	FF-A7CX	3.93406	3.93406	0.690352	0.690352
	FF-A7CR	2.41428	0	2.41428	2.41428
	GS-A9TW	2.23751	2.23751	0.922575	0.922575
	FF-8043	2.21004	0	2.21004	2.21004
	FA-A7DS	1.93786	1.93786	0	0
	FM-8000	1.90013	1.90013	0.641148	0.641148
	GR-A4D5	1.61955	0.149958	1.61955	1.61955
UCS	N9-A4Q4	2.633	0.225126	2.633	2.30999
	N5-A4RS	2.35263	0.132078	1.8821	2.35263
	QM-A5NM	2.13387	0.178699	2.13387	1.99722
	N7-A59B	2.11509	0.23765	2.11509	1.9725
	N6-A4VD	1.92208	0.145367	1.92208	1.61519
	N5-A4RA	1.65626	1.65626	0.377937	0.377937
UCEC	DI-A1NO	83.4473	1.56704	83.4473	48.8716
	KJ-A3U4	40.8596	0.866815	40.8596	16.9864
	SL-A6J9	17.4435	0.134181	10.2872	17.4435
	AX-A1C8	12.2887	12.2887	0.512781	0.494788
	B5-A11Q	5.98475	0.734762	5.98475	4.47968
	BS-A0V7	5.33491	0.414937	5.33491	4.84884
	AP-A0LL	5.28411	1.09275	5.28411	5.14939
	AP-A05A	4.41502	0.969471	4.41502	4.02199
	AP-A0LE	4.34908	4.34908	1.52897	1.48367
	EY-A2OO	4.14936	4.14936	0.456945	0.464315
	AX-A1CR	4.11473	4.11473	0.458569	0.421388
	D1-A17S	3.64117	3.64117	0.907269	0.931462
	D1-A17L	3.11561	0.409665	3.11561	2.42565
	AX-A2HA	2.94939	0.61493	2.94939	2.53943
	AX-A2IO	2.8998	2.8998	1.03902	0.916224
	AX-A1CK	2.80502	2.80502	0.604001	0.696137
	DI-A2QY	2.62058	0.194497	2.54893	2.62058
	BS-A0V8	2.44767	0.830659	2.14864	2.44767
	AP-A05J	2.29855	0.519536	2.29855	2.21983
	AX-A064	2.29055	0.49883	2.29055	2.28036
	AP-A1E4	2.22609	0.301843	2.09403	2.22609
	AX-A1CJ	2.19039	0.326924	2.19039	1.90706
	B5-A0K6	2.16837	0.469646	2.16837	2.06844
	D1-A1O5	2.11729	2.11729	0.460281	0.460281
	AP-A0LD	1.99381	1.10537	1.99381	1.48761
	AP-A05H	1.98942	0.820066	1.98942	1.88311
	DI-A0WH	1.98651	0.34322	1.98651	1.57049
	BS-A0TI	1.97763	1.97763	0.503563	0.485251
	D1-A16Q	1.94472	0.359774	1.86693	1.94472
	A5-A0GI	1.87569	0.424152	1.87569	1.5458
	A5-A0G3	1.80647	0.414883	1.40887	1.80647
	D1-A17F	1.79994	0.311101	1.48884	1.79994
	AP-A1DP	1.78141	1.78141	0.906753	0.88268
	AX-A0IZ	1.69715	0.323733	1.4617	1.69715
	A5-A0GJ	1.66012	0.668826	1.66012	1.62429
	DF-A2L0	1.65749	0.162146	1.45932	1.65749
	FI-A2EY	1.654	0.187955	1.56003	1.654
	AX-A06D	1.64426	1.33709	1.64426	1.55392
	BG-A0M3	1.64197	0.345678	1.3071	1.64197
	D1-A17N	1.63841	0.588971	1.63841	1.29574
	A5-A0GV	1.63251	1.63251	0.830744	0.811424
	5S-A9Q8	1.60777	1.60777	0.384682	0.404409
	D1-A16S	1.60199	0.618951	1.60199	1.55648
	D1-A179	1.58002	0.248542	1.58002	1.19833
	D1-A3DA	1.57564	0.19333	1.45964	1.57564
	AP-A5FX	1.55471	0.144146	1.55471	1.21494
	A5-A0GN	1.52215	0.371257	1.3489	1.52215
	AX-A2H7	1.51532	0.523147	1.34395	1.51532
	B5-A0K7	1.51355	0.610729	1.51355	1.41618
	D1-A160	1.50775	0.33288	1.38047	1.50775
	PG-A914	1.50233	0.167907	1.50233	1.20186
CHOL	W5-AA34	2.09496	0.176309	1.59715	2.09496
	W5-AA2T	1.79664	0.245395	1.79664	1.46361
BLCA	4Z-AA7Q	87.9007	53.6766	87.9007	44.9717
	BT-A20J	80.1836	0.744897	80.1836	41.4285
	FD-A6TC	63.9648	0.268877	38.8759	63.9648
	GU-AATP	25.7044	0.289711	18.5415	25.7044
	XF-A9SZ	12.046	12.046	0.993182	0.894847
	E7-A519	6.78585	6.78585	0.427936	0.412653
	KQ-A41N	4.54871	0.231946	3.93019	4.54871
	4Z-AA7W	3.40295	0.462288	3.40295	3.0434
	ZF-AA4W	3.31311	3.03115	2.92541	3.31311
	FD-A5BS	3.02567	0.235155	2.97864	3.02567
	E7-A97P	2.68577	2.68577	0.527207	0.51726
	GU-A766	2.56364	2.56364	0.176445	0.176445
	DK-AA75	1.90776	1.90776	0.325187	0.303508
	E7-A7PW	1.78204	0.204832	1.78204	1.76156
	YF-AA3L	1.68791	0.172236	1.35492	1.68791
	G2-AA3C	1.61174	1.61174	0.233764	0.233764
TGCT	VF-A8A8	7.8178	7.8178	6.1614	4.36784
	2G-AAFL	5.77405	5.77405	0.185987	0.185987
	2G-AAFO	5.50327	5.50327	2.02087	2.34566
	2G-AAGF	3.50677	3.50677	2.32777	2.67039
	2G-AAFN	2.68107	2.68107	1.73109	1.38276
	ZM-AA05	2.05098	2.05098	0.281814	0.281814
	2G-AALN	1.66147	1.66147	0.489696	0.515929
CESC	EA-A1QT	27.1201	15.0973	25.3606	27.1201
	EK-A2PL	19.8164	0.556701	15.9838	19.8164
	MA-AA3X	9.37977	0.342403	6.84806	9.37977
	VS-A94Z	9.2986	0.217299	9.2986	8.08535
	C5-A7UH	8.5458	8.5458	0.942205	0.923361
	VS-A9UI	7.11993	0.429996	6.76994	7.11993
	C5-A8YQ	4.38488	4.38488	0.257303	0.257303
	C5-A905	3.40429	0.152147	3.40429	2.71963
	ZJ-AB0H	2.44175	0.262958	2.44175	1.89705
	HM-A6W2	2.0636	0.15008	1.69778	2.0636
	VS-A8Q9	2.01286	2.01286	0.202297	0.212412
	FU-A40J	1.60081	0.129795	1.50562	1.60081
	EK-A2RN	1.5008	0.192411	1.5008	1.32763
SARC	DX-A7EQ	49.1416	0.612308	49.1416	13.408
	MJ-A850	48.8447	48.8447	0.270983	0.23711
	DX-AB3C	24.9166	0.622915	24.9166	22.4457
	DX-AB3B	8.37742	0.269618	4.19834	8.37742
	DX-A3M2	6.58111	0.331215	6.3507	6.58111
	IS-A3K7	4.61398	4.61398	0.207247	0.218155
	DX-A3UD	3.79433	3.79433	0.223196	0.223196
	DX-A8BK	2.98689	0.436817	2.57368	2.98689
	Z4-AAPF	1.99904	1.99904	0.215281	0.225532
	DX-A7EI	1.94987	1.94987	0.151446	0.14198
LAML	AB-2811	3.38072	3.38072	0	0
	AB-2946	2.01112	2.01112	0	0
	AB-2824	1.80875	1.80875	0	0
	AB-2890	1.7869	1.7869	0	0
	AB-2977	1.58516	0	1.58516	1.58516
	AB-2877	1.56449	0	1.56449	1.56449
	AB-2832	1.53428	0	1.53428	1.53428
THYM	4V-A9QR	4.53676	0.317997	4.53676	4.20817
	4V-A9QI	2.67412	2.67412	0.256558	0.315763
	5V-A9RR	2.41791	2.41791	0.27899	0.258324
	XU-A92X	2.09433	2.09433	0.284667	0.305
LUSC	60-2726	86.8899	0.756958	60.0669	86.8899
	85-A4JC	27.9162	27.9162	0.220128	0.220128
	58-8386	23.5583	0.925442	23.5583	17.4037
	66-2790	14.8063	0.132134	12.4793	14.8063
	56-8201	12.5862	12.5862	6.47942	4.53352
	66-2777	7.6493	0.174414	7.6493	6.15432
	63-5131	7.4037	3.74667	7.4037	4.73263
	77-8148	6.02075	0.29773	6.02075	4.50729
	NC-A5HK	5.73102	5.73102	0.812409	0.750596
	NC-A5HN	5.43815	5.43815	0.321784	0.27888
	37-4141	4.37637	0.312598	4.37637	3.12598
	66-2788	2.9017	2.9017	0.279009	0.251108
	18-3414	2.58566	0.249706	2.58566	2.15069
	52-7809	2.52358	2.52358	0.299762	0.299762
	37-3789	2.33457	2.33457	0.198485	0.189034
HNSC	BA-A6DE	33.0932	0.870364	33.0932	11.189
	CV-5441	21.2236	21.2236	17.9533	13.7723
	D6-A74Q	18.4965	1.578	18.4965	17.3879
	DQ-5631	17.7415	17.7415	0.327567	0.317001
	CV-7245	15.5429	15.5429	8.20257	5.65092
	CN-4739	14.8036	13.3492	14.8036	11.76
	CN-A6V3	8.3291	8.3291	0.377167	0.440028
	CN-A49A	5.7186	0.311762	5.34449	5.7186
	KU-A66S	4.35684	0.188311	4.35684	3.9631
	CV-7248	3.55786	0.179308	2.35932	3.55786
	CN-4730	3.04905	3.04905	0.142117	0.142117
	CN-6011	2.37064	1.48453	1.85278	2.37064
	P3-A6T4	2.32425	2.32425	0.22726	0.21693
	CV-6960	2.24698	0.18643	2.01149	2.24698
	QK-A8Z7	1.6265	0.174892	1.61775	1.6265
	UF-A7JD	1.57927	1.57927	1.05285	1.08915
OV	24-1549	151.409	151.409	81.7715	72.9682
	59-A5PD	91.6485	91.6485	3.6438	5.15922
	29-1695	34.1661	0.144887	34.1661	19.4782
	30-1866	21.4071	0.195923	21.4071	18.2827
	23-1032	19.7171	0.0530029	19.7171	15.392
	24-2019	11.047	1.08686	10.7793	11.047
	24-1469	4.92119	4.92119	0.813212	0.838363
	13-1495	3.41717	3.41717	0.209439	0.209439
	13-1506	2.83676	0.880374	2.50773	2.83676
	13-1497	2.57744	0.168094	2.57744	2.4
	24-2026	2.03975	2.03975	0.477601	0.517401
	24-2262	1.75816	0.130556	1.75816	1.37519
	04-1331	1.58722	1.58722	0.184756	0.151164
KIRP	A4-7915	15.0441	0.214624	15.0441	10.3019
	P4-A5ED	2.92048	2.92048	0.156654	0.145465
	B1-A47N	2.70801	2.70801	0.27409	0.252162
	5P-A9K2	1.87555	0.247165	1.87555	1.65746
	SX-A7SP	1.8248	1.8248	0.131791	0.131791
	A4-A6HP	1.78005	0.155237	1.78005	1.46958
	IA-A40Y	1.72569	1.72569	0.221243	0.221243
ACC	OR-A5JY	2.85162	2.85162	0.162024	0.151222
	OR-A5JK	1.77482	1.77482	0.211289	0.225375
LUAD	MN-A4N4	30.4576	0	30.4576	30.4576
	49-AAR3	17.6001	0	17.6001	17.6001
	38-4631	12.289	12.289	0.197098	0.197098
	44-7660	6.9852	0	6.9852	6.9852
	75-5147	6.93211	6.93211	0.108678	0.108678
	91-6848	6.00752	6.00752	3.23729	3.23729
	38-4629	3.32634	0	3.32634	3.32634
	MN-A4N1	1.90914	0	1.90914	1.90914
	NJ-A4YI	1.82615	0	1.82615	1.82615
	55-8089	1.78581	0.206778	1.78581	1.78581
STAD	CD-A486	40.0692	40.0692	15.1185	29.8413
	VQ-A8PJ	23.3441	0.0831409	23.3441	15.7229
	D7-8572	18.9422	0.23716	9.80008	18.9422
	MX-A663	14.4081	14.4081	10.9788	7.17341
	D7-A6F0	13.8264	13.8264	0.168909	0.152822
	CD-8525	9.62372	9.62372	0.271516	0.271516
	CD-8531	2.41514	0.118073	2.41514	2.18972
ESCA	LN-A7HY	47.7944	47.7944	0.121306	0.121306
	L5-A4OS	6.61034	6.61034	4.78432	4.68863
	ZR-A9CJ	1.61837	1.61837	0.0884354	0.0795918
KICH	KO-8409	1.65507	1.65507	0.19345	0.19345
PAAD	2J-AABI	2.91937	0.163793	2.91937	2.11968
	HZ-8637	1.98651	1.98651	0.372977	0.397302
LIHC	XR-A8TD	33.1836	0.289813	15.584	33.1836
	2Y-A9GY	3.82076	0.197201	3.82076	3.00731
	CC-A3MA	2.10786	2.10786	0.228683	0.208798
BRCA	C8-A26Y	30.0212	0	30.0212	30.0212
	A8-A07R	24.047	24.047	0	0
	C8-A138	7.89045	0	7.89045	7.89045
	A8-A06Z	6.67061	6.67061	1.10488	1.10488
	E9-A5FL	6.31161	6.31161	3.71526	3.71526
	AQ-A54N	2.89334	0	2.89334	2.89334
SKCM	EE-A20B	7.92386	3.6386	7.36407	7.92386
	EE-A2MP	1.8714	1.8714	0.897117	1.10934
KIRC	BP-4992	1.93915	1.93915	0.165034	0.178787
	B0-4822	1.71906	0.217603	1.52322	1.71906
COAD	CM-4748	3.42967	1.68415	3.34785	3.42967
	5M-AAT6	2.17054	0.234418	2.17054	1.80589
LGG	RY-A83Z	1.55193	0.144366	1.44366	1.55193
