# Supplementary material for: Short H2A histone variants are expressed in cancer
Source: Nat Commun. 2021 Jan 20;12:490. doi: 10.1038/s41467-020-20707-x (PMC7817690; doi:10.1038/s41467-020-20707-x)
Supplement: Supplementary file 6 — Supplementary Data 3 [file 41467_2020_20707_MOESM6_ESM.xlsx]

## Sheet: Sheet1
Supplementary Data 3. Compilation of mutations in selected genes in the TCGA DLBC cohort.
Mutations in genes associated with Favorable Prognosis Germinal Center (FP-GC) Subtype (Cluster 4) (as described by Chapuy et al. Nature Medicine 2018) in the TCGA DLBCL cohort
TCGA sample	H2A.B status	Non-silent mutations
FF_8041	expressing	ACTB CARD11 HIST1H1C ZFP36L1
GS_A9TZ	expressing	ACTB CD58 NFKBIA
FA_A6HN	expressing	ACTB HIST1H1C HIST1H1D HIST1H2AM NFKBIA STAT3
FF_A7CX	expressing	CARD11
GR_A4D9	expressing	CARD11 KLHL6
GS_A9TY	expressing	CARD11 SGK1
RQ_A68N	expressing	CD58 STAT3
VB_A8QN	expressing	HIST1H1B HIST1H1C STAT3
RQ_AAAT	expressing	HIST1H1C HIST1H2AC LTB STAT3
FA_A82F	expressing	HIST1H1C HIST1H2AC NFKBIA
FF_A7CR	expressing	HIST1H1C KLHL6 TOX
FA_A4BB	expressing	HIST1H2BK
FA_A7Q1	expressing	RHOA
FA_A4XK	expressing	-
FA_A7DS	expressing	-
FA_A86F	expressing	-
FF_8043	expressing	-
FF_A7CQ	expressing	-
GR_A4D5	expressing	-
GS_A9TW	expressing	-
GS_A9U4	expressing	-
FA_8693	silent	BRAF RHOA SGK1
GS_A9TU	silent	CARD11
FF_8061	silent	CARD11 HIST1H1B HIST1H1C HIST1H2AC NFKBIA SGK1
GR_A4D4	silent	CARD11 HIST1H1C
FF_8042	silent	CARD11 HIST1H2AC
FF_A7CW	silent	CARD11 KLHL6
GS_A9U3	silent	HIST1H1B
GR_A4D6	silent	HIST1H1D KLHL6 NFKBIE
FF_8047	silent	HIST1H2AC KLHL6 NFKBIE
GS_A9TQ	silent	HIST1H2AC SGK1
GS_A9TT	silent	HIST1H2AM
GS_A9TX	silent	LTB
FA_A6HO	silent	-
FF_8046	silent	-
GS_A9TV	silent	-
RQ_A6JB	silent	-
