# Supplementary material for: Short H2A histone variants are expressed in cancer
Source: Nat Commun. 2021 Jan 20;12:490. doi: 10.1038/s41467-020-20707-x (PMC7817690; doi:10.1038/s41467-020-20707-x)
Supplement: Supplementary file 7 — Supplementary Data 4 [file 41467_2020_20707_MOESM7_ESM.xlsx]

## Sheet: 3.intersection_H2Amut_H2AFB_exp
Supplementary Data 4. Intersection of canonical histone H2A mutations with H2AFB1/2/3-upregulation
Numbers of samples in various cancer types from TCGA dataset with H2AFB1, H2AFB2, or H2AFB3 expression (H2AFB1/2/3 status; reactivated is expression > 1.5 TPM) and mutations in canonical H2A (sporadic or recurrent; see Methods: Somatic mutation analysis).
		Number of samples with mutant canonical H2A		Number of samples with WT canonical H2A
Cancer	H2AFB1/2/3 status	Sporadic mutation	Recurrent mutation
ACC	reactivated	0	0	2
ACC	silent	0	2	74
BLCA	reactivated	5	2	9
BLCA	silent	30	28	266
BRCA	reactivated	0	1	3
BRCA	silent	41	29	906
CESC	reactivated	1	1	11
CESC	silent	16	16	219
CHOL	reactivated	0	0	2
CHOL	silent	0	0	33
COAD	reactivated	0	0	2
COAD	silent	45	9	342
DLBC	reactivated	7	0	14
DLBC	silent	4	0	12
ESCA	reactivated	0	1	2
ESCA	silent	16	4	156
GBM	silent	2	0	135
HNSC	reactivated	4	2	10
HNSC	silent	44	19	386
KICH	reactivated	0	0	1
KICH	silent	1	0	60
KIRC	reactivated	0	0	1
KIRC	silent	5	1	274
KIRP	reactivated	1	0	6
KIRP	silent	4	1	242
LAML	reactivated	0	0	5
LAML	silent	1	2	112
LGG	reactivated	0	0	1
LGG	silent	7	2	482
LIHC	reactivated	0	0	3
LIHC	silent	11	2	331
LUAD	reactivated	1	1	8
LUAD	silent	49	13	427
LUSC	reactivated	3	0	11
LUSC	silent	46	23	355
MESO	silent	3	0	75
OV	reactivated	1	1	8
OV	silent	31	4	260
PAAD	reactivated	0	0	2
PAAD	silent	5	0	164
PCPG	silent	0	1	177
PRAD	silent	13	0	468
READ	silent	9	4	120
SARC	reactivated	0	0	10
SARC	silent	3	1	207
SKCM	reactivated	0	0	2
SKCM	silent	41	7	371
STAD	reactivated	1	0	6
STAD	silent	40	4	350
TGCT	reactivated	0	0	7
TGCT	silent	2	0	134
THCA	silent	2	0	351
THYM	reactivated	0	0	4
THYM	silent	3	0	110
UCEC	reactivated	4	0	44
UCEC	silent	72	23	377
UCS	reactivated	0	0	6
UCS	silent	1	1	49
UVM	silent	0	0	80
