# Supplementary material for: Short H2A histone variants are expressed in cancer
Source: Nat Commun. 2021 Jan 20;12:490. doi: 10.1038/s41467-020-20707-x (PMC7817690; doi:10.1038/s41467-020-20707-x)
Supplement: Supplementary file 8 — Supplementary Data 5 [file 41467_2020_20707_MOESM8_ESM.xlsx]

## Sheet: Sheet 1 - 4.commonly_dysregulat
Supplementary Data 5. Genes commonly-dysregulated across multiple H2A.B-expressing cancers.
Expression of genes that are commonly-dysregulated in multiple cancers (>5). Shown is median expression in H2A.B-expressing or silent tumors and the log2 fold change, where there is a significant difference in expression (Mann-Whitney U test, 2-sided, p < 0.05).
Gene name	Ensembl gene id	Status in H2A.B-expressing tumors	Number of cancers differentially-expressed	BLCA expression			CESC expression			DLBC expression			HNSC expression			LUAD expression			LUSC expression			OV expression			SARC expression			UCEC expression
				H2A.B-expressing	H2A.B-silent	log2 fold-change	H2A.B-expressing	H2A.B-silent	log2 fold-change	H2A.B-expressing	H2A.B-silent	log2 fold-change	H2A.B-expressing	H2A.B-silent	log2 fold-change	H2A.B-expressing	H2A.B-silent	log2 fold-change	H2A.B-expressing	H2A.B-silent	log2 fold-change	H2A.B-expressing	H2A.B-silent	log2 fold-change	H2A.B-expressing	H2A.B-silent	log2 fold-change	H2A.B-expressing	H2A.B-silent	log2 fold-change
H2AFB2	ENSG00000198307	up	9	2.49	0.182	3.8	2.39	0.185	3.7	1.69	0.105	4	1.93	0.11	4.1	2.67	0.0634	5.4	5.37	0.132	5.3	2.88	0.198	3.9	1.69	0.2	3.1	1.9	0.291	2.7
H2AFB3	ENSG00000185978	up	9	2.67	0.185	3.8	2.2	0.187	3.5	1.69	0.105	4	2.59	0.109	4.6	2.67	0.0634	5.4	3.84	0.132	4.8	3.03	0.197	3.9	1.91	0.199	3.3	1.9	0.293	2.7
AC017081.1	ENSG00000269633	up	8	25.4	13.8	0.89	60.7	35.8	0.76	14.7	10.4	0.5	137	68.9	1	28.8	14.7	0.97	87.3	37.1	1.2	37	25.6	0.53	48.3	12.1	2	34.4	18.9	0.86
AL162389.1	ENSG00000214645	up	8	13.7	8	0.78	60.3	28.8	1.1	15.9	11.4	0.48	106	56.5	0.91	13.1	7.99	0.71	74.7	28.4	1.4	14.8	11.6	0.34	16.1	8.4	0.94	13.7	7.15	0.94
FKSG52	ENSG00000224838	up	8	29.8	18.4	0.69	49.8	34.5	0.53	17	11.2	0.6	132	67.6	0.97	23.9	17.9	0.42	70.7	39.6	0.84	51.7	37.4	0.46	39.5	15.7	1.3	46.5	29	0.68
GRIN2D	ENSG00000105464	up	8	8.71	2.41	1.9	9.85	1.67	2.6	0.485	0.256	0.92	8	1.51	2.4	4.81	0.701	2.8	3.54	1.06	1.7				7.67	1.36	2.5	5.85	1.73	1.8
H2AFB1	ENSG00000198082	up	8	1.17	0.123	3.2	0.354	0.123	1.5	2.54	0.105	4.6	1.41	0.0915	3.9	0	0	0	2.65	0.108	4.6	1.13	0.0855	3.7	1.37	0.134	3.3	0.648	0.195	1.7
AC009060.1	ENSG00000269746	up	7	49.8	25.4	0.97	154	96.3	0.68	28.3	15.3	0.89	330	172	0.94	40.6	23.2	0.81	218	81.6	1.4	47.6	28.7	0.73	73	22	1.7	42.5	26.3	0.69
AMDHD1	ENSG00000139344	up	7	11.1	5.92	0.91	30.2	23.2	0.38	10.3	4.84	1.1	71	52	0.45	12.2	7.89	0.63	55.2	22.2	1.3	5.71	4.49	0.35	17.4	6.77	1.4	13.9	7.79	0.84
FAM122C	ENSG00000156500	up	7	11.4	8.77	0.38	24.2	16.7	0.54	9	7.45	0.27	59.1	35.9	0.72	16	9.91	0.69	41.5	18.4	1.2	11.4	10.5	0.12	15.1	9.55	0.66	11.4	8.3	0.46
KHDC1L	ENSG00000256980	up	7	1.19	0.0936	3.7	0.533	0.318	0.74				23.2	4.98	2.2	0.52	0.111	2.2	6.87	0.329	4.4	0.24	0.117	1	0.785	0.202	2	0.296	0.173	0.76
ORC6	ENSG00000091651	up	7	27.5	17.1	0.68	47	32.7	0.53	29	21.6	0.42	73.1	44.6	0.71	19.2	10.1	0.93	72	33.1	1.1	20.9	14.9	0.49	28	13	1.1	22.4	16.8	0.42
PKMYT1	ENSG00000127564	up	7	33	21.8	0.6	59.1	41.6	0.51				32.4	28.5	0.18	16.9	8.05	1.1	27.4	19.1	0.52	28.1	14.8	0.92	30.1	15.4	0.97	45.7	28	0.71
POTEM	ENSG00000187537	up	7	0.11	0.081	0.44	0.0751	0.0601	0.32	0.049	0.0139	1.7	0.0819	0.0635	0.36	0.0142	0	5.1	0.0939	0.0782	0.26	0.2	0.0801	1.3	0.0732	0.0669	0.13	0.175	0.118	0.55
RP11-192H23.4	ENSG00000258472	up	7	41.4	16.9	1.3	33	22.2	0.57				37.7	25.9	0.54	13.6	8.19	0.73	27.8	16.8	0.72	13.7	8.39	0.71	28.6	9.13	1.6	36.2	17.7	1
SOHLH1	ENSG00000165643	up	7	0.126	0.0344	1.8	0.0998	0	6.7	0.0101	0	3.1	0.433	0.0381	3.5	0.19	0	8.8	4.78	0.181	4.7	0.0434	0	5.6	4.78	0	12	0.155	0.0852	0.84
VPS13C	ENSG00000129003	down	7	2.3	4.32	-0.91	2.82	4.24	-0.59				2.52	3.96	-0.65	5.38	8.21	-0.61	4.26	5.18	-0.28	2.22	2.83	-0.35	2.84	6.49	-1.2	2.76	5.07	-0.87
AP000974.1	ENSG00000215504	up	6	1.65	1.16	0.51	2.02	1.46	0.46	1.17	0.971	0.27	4.65	2.22	1.1	1.57	1.33	0.24	2.37	1.67	0.51	2.01	1.65	0.29	2.07	1.02	1	2.88	1.32	1.1
C16orf11	ENSG00000161992	up	6	0.0372	0	5.1	0	0	0	0	0	0	0.0383	0	5.3	0.0116	0	4.8	0.0269	0	4.5	0.0373	0.0221	0.73	0.344	0	7.8	0.0636	0	4.3
CAT	ENSG00000121691	down	6	27.8	40.6	-0.55	16	24.8	-0.63	27	28.4	-0.075	17	28.5	-0.74	32.9	57.4	-0.81	41.2	41.8	-0.018	45.5	47.3	-0.053	24.6	42	-0.77	22.7	41	-0.85
CCDC116	ENSG00000161180	up	6	0.295	0.222	0.41	0.236	0.218	0.12	0.148	0.0805	0.87	0.288	0.216	0.41	0.205	0.0838	1.3	0.422	0.255	0.72	0.18	0.174	0.046	0.573	0.43	0.42	0.464	0.31	0.58
CEP120	ENSG00000168944	down	6	3.21	4.73	-0.56	4.63	5.88	-0.35	5.36	5.86	-0.13	3.07	3.95	-0.36	4.74	6.42	-0.44	5.12	5.54	-0.11	3.06	3.8	-0.31				3.11	4.63	-0.57
CLEC18C	ENSG00000157335	up	6	0.71	0.549	0.37	0.499	0.412	0.28				0.519	0.402	0.37	0.124	0.0858	0.53	0.615	0.512	0.27	0.918	0.657	0.48	0.881	0.501	0.81	1.25	0.729	0.77
COX6B2	ENSG00000160471	up	6	1.3	1.18	0.15	6.82	3.66	0.9	0.221	0.117	0.91	3.69	1.89	0.96	0.89	0.27	1.7	2.37	1.43	0.73	0.652	0.636	0.036	1.86	0.677	1.5	1.77	1.16	0.61
CPT1C	ENSG00000169169	up	6	7.62	4.03	0.92	6.6	4.19	0.65	2.51	1.74	0.52	11.8	5.4	1.1	4.36	1.83	1.2	8.16	4.81	0.76	7.4	5.89	0.33	50	9.18	2.4	10.3	5.95	0.79
CRYAA	ENSG00000160202	up	6	0.238	0	7.7	0.266	0	8.1	0.0161	0	3.7	0.303	0	8.3	0	0	0	0.268	0.166	0.69	0.387	0.209	0.89	0.483	0.214	1.2	0.526	0.185	1.5
EFCAB10	ENSG00000185055	up	6	0.921	0.725	0.35	0.747	0.521	0.52	0.298	0.201	0.57	1.2	0.458	1.4				1.41	0.863	0.7	2.11	0.925	1.2	0.722	0.519	0.48	2.82	1.87	0.59
FAM179A	ENSG00000189350	up	6	0.71	0.447	0.67	0.768	0.688	0.16	1.27	0.588	1.1	0.716	0.475	0.59				1	0.658	0.61	0.947	0.555	0.77	0.822	0.49	0.75	1.84	1.11	0.73
FBXO38	ENSG00000145868	down	6	6.42	9.78	-0.61							8.01	9.62	-0.26	9.24	13.6	-0.55				6.4	8.38	-0.39	9.31	13.3	-0.52	6.93	9.12	-0.4
FKSG61	ENSG00000268156	up	6	18	10.2	0.82	32.3	20	0.69	7.35	6.77	0.12	125	59.1	1.1	10.6	10.4	0.02	63.2	28	1.2	15.7	12.8	0.3	13.7	6.71	1	17.6	9.53	0.89
FTCD	ENSG00000160282	up	6	1.13	0.548	1	0.625	0.542	0.2				0.988	0.428	1.2	0.674	0.16	2.1	1.43	0.67	1.1				2.81	0.799	1.8	1.86	0.89	1.1
GH2	ENSG00000136487	up	6	0	0	0	0	0	0	0	0	0	0	0	0	0	0	0	0.147	0	6.9	0.0846	0	6.6	0	0	0	0	0	0
HPN	ENSG00000105707	up	6	0.71	0.438	0.7	0.603	0.477	0.34	0.347	0.195	0.82	0.76	0.372	1				10.8	3.6	1.6				4.02	0.845	2.2	37.5	19.9	0.92
MMP23B	ENSG00000189409	up	6	4.85	2.53	0.93	3.99	2.36	0.76	1.77	1.46	0.28	2.87	1.52	0.92	2.27	2.25	0.0096	3.08	2.49	0.31				21.3	3.18	2.7	4.52	2.47	0.87
MOK	ENSG00000080823	up	6	14.3	10.1	0.5	16.3	11.6	0.49	2.42	1.89	0.36	26.1	8.44	1.6	9.08	6.99	0.38	22.5	11.2	1	15.3	14.3	0.096	36.9	14	1.4	24	15.6	0.62
PARP4	ENSG00000102699	down	6	13	21.6	-0.74	15	20.2	-0.44				9.17	15	-0.71	19.4	27.6	-0.51	14.4	17.5	-0.28	17.9	21.3	-0.25	11.4	15.1	-0.4	13.8	19.1	-0.47
PNLDC1	ENSG00000146453	up	6	0.414	0.183	1.2	0.289	0.191	0.6	0.0859	0.0748	0.2	4.35	0.234	4.2	0.114	0.0692	0.72	1.14	0.279	2	0.274	0.187	0.54	0.326	0.201	0.69	0.447	0.347	0.36
POLH	ENSG00000170734	down	6	4.13	4.64	-0.17	6.14	7.41	-0.27	7.3	9.95	-0.45	4.33	4.83	-0.16	4.73	6	-0.34	5.04	5.95	-0.24				6.39	7.14	-0.16	4.57	5.52	-0.27
PRKAR1A	ENSG00000108946	down	6	51.5	71.7	-0.48	52.9	78.8	-0.58				65.6	75.4	-0.2	95.9	135	-0.49	91.9	92.9	-0.015				75.5	98.2	-0.38	43	69.8	-0.7
PRKRIP1	ENSG00000128563	up	6	35	28.3	0.31	33.3	24.4	0.45				20.9	18.8	0.15	29.6	23.5	0.33	23.4	23.1	0.02	24.5	17.2	0.51	37.7	28.3	0.42	30.5	23.6	0.37
PRR14	ENSG00000156858	up	6	33.6	28.5	0.24	33.4	28.4	0.23	29.4	23.6	0.32	25.6	21.1	0.28							33.9	32.1	0.077	44.5	30.2	0.56	35.9	25.2	0.51
PUS1	ENSG00000177192	up	6	37.1	26.2	0.5	26.7	23.4	0.19	36.4	34	0.097	30.4	22.7	0.42	26.5	16.6	0.67	23.8	22.8	0.062	21.2	15.7	0.43	26	15.4	0.76	39.6	26.3	0.59
SPATA21	ENSG00000187144	up	6	0.392	0.317	0.31	0.368	0.284	0.37	0.568	0.217	1.4	0.562	0.289	0.96	0.0281	0	6.1				0.269	0.233	0.21	0.36	0.336	0.099	0.705	0.473	0.57
SWAP70	ENSG00000133789	down	6	10.6	15	-0.5	13.3	16.6	-0.32							15.5	25.8	-0.74	15.6	21.6	-0.47	7.05	8.28	-0.23	10.1	17.1	-0.76	9.23	12.7	-0.46
SYT5	ENSG00000129990	up	6	1.14	0.721	0.67	1.26	0.729	0.79	0.119	0.085	0.48	1.15	0.816	0.5	1.07	0.2	2.4	2.78	0.936	1.6	2.41	1.09	1.1	2.37	0.769	1.6
TSKS	ENSG00000126467	up	6	0.545	0.273	0.99	0.315	0.177	0.82	1.07	0.467	1.2	3.97	0.454	3.1	0.191	0.117	0.71	0.4	0.253	0.65	0.23	0.146	0.65	0.452	0.29	0.64	0.408	0.273	0.57
VCX3B	ENSG00000205642	up	6	2.79	0.686	2	0.535	0.422	0.34				0.642	0.408	0.65	0.236	0.0664	1.8				0.72	0.371	0.95	0.856	0.482	0.83	1.48	0.643	1.2
WNK1	ENSG00000060237	down	6	16.5	24.5	-0.56							30.7	44.2	-0.53	33.8	43.7	-0.37	36.8	44.8	-0.28				19.9	32.5	-0.7	16.9	24.1	-0.51
WNT10B	ENSG00000169884	up	6	0.855	0.529	0.69	1.33	0.891	0.57	0.714	0.442	0.69	1.72	1.08	0.68	0.954	0.405	1.2	2.36	1.06	1.2	0.387	0.295	0.39	7.47	0.928	3	0.973	0.633	0.62
ZNF252P	ENSG00000196922	down	6	4.53	5.76	-0.35				2.37	3.35	-0.5	4.98	5.72	-0.2	5.27	7.32	-0.47	6.82	6.88	-0.014	8.12	10.2	-0.33	2.48	5.1	-1	4.44	6.27	-0.5
ABHD2	ENSG00000140526	down	5	9.24	15.4	-0.74	11.7	16.3	-0.48	6.16	7.61	-0.3	12.9	16.7	-0.38	23.4	32.5	-0.47	16.3	26.1	-0.68	7.24	7.93	-0.13	9.85	20.4	-1	5.71	10.8	-0.91
AC005488.11	ENSG00000205584	up	5	1.08	0.751	0.52				0.524	0.402	0.38	1.37	0.68	1				1.45	0.992	0.54	1.06	0.569	0.89	1.07	0.564	0.92	1.87	1.08	0.8
AC006014.8	ENSG00000146722	up	5	0.595	0.46	0.37							1.37	0.607	1.2				1.77	0.922	0.94	0.785	0.465	0.75	0.414	0.334	0.31	0.895	0.697	0.36
AC073333.1	ENSG00000267906	up	5	31.2	13.3	1.2	53.1	40.9	0.38	14.2	11.4	0.32	106	66.6	0.66	21.9	15.3	0.52	79	45.8	0.79	23.3	22.7	0.033	25.6	8.1	1.7	22	14.6	0.59
ACD	ENSG00000102977	up	5	23.8	19.4	0.3							20.8	16.1	0.37	18.7	12.8	0.55	18	17.6	0.028	19.8	17.9	0.15	36.2	21.1	0.78	18.9	16.8	0.16
AGGF1	ENSG00000164252	down	5	5.45	9.22	-0.76	11	11.9	-0.11	8.85	9.82	-0.15	8.3	10.3	-0.31	9.63	11.9	-0.31	8.35	10.5	-0.33				9.2	12.3	-0.42	6.25	10.2	-0.7
ANTXR2	ENSG00000163297	down	5	9.12	12.4	-0.44	2.6	6.51	-1.3				5.29	11.3	-1.1	20.1	22.9	-0.19				2.52	4.03	-0.68	18.6	55.3	-1.6	5.29	6.78	-0.36
APOBEC3C	ENSG00000244509	down	5	22.9	32.9	-0.52	18.8	26.7	-0.51	39.4	41.2	-0.063	21.2	33.2	-0.65							19.3	28.5	-0.56	7.27	25.3	-1.8	5.67	8.63	-0.6
ARHGEF12	ENSG00000196914	down	5	10.1	16.5	-0.72	14.7	15.8	-0.1							19.5	28.4	-0.55	17.1	21.4	-0.33	14.1	16.1	-0.19	12	18.4	-0.61	11.2	17.2	-0.62
ARMC6	ENSG00000105676	up	5	37.3	28	0.41	27.4	24	0.19				29.3	24.3	0.27	28.3	17.4	0.7	27.5	24.9	0.14	24.2	23.7	0.032	54.1	26.8	1	38.1	33	0.2
ASGR1	ENSG00000141505	up	5	3.01	1.54	0.96	1.53	1.19	0.37	2.1	1.37	0.62				4.5	2.57	0.81	2.92	1.8	0.7				5.17	2.13	1.3	2.27	1.44	0.65
ASPH	ENSG00000198363	down	5	44.7	75.3	-0.75	43.6	51.3	-0.23				45.6	63	-0.47				76	99.6	-0.39	22.6	27.5	-0.28	37.3	88.1	-1.2	21	37.7	-0.84
ATG4B	ENSG00000168397	up	5	40.9	33.1	0.3	41.5	35.4	0.23				38.6	31.6	0.29	39.4	30.2	0.38				46.5	42.5	0.13	41.6	32.9	0.34	54.8	44.1	0.31
ATP2B3	ENSG00000067842	up	5	0.16	0.107	0.57	0.145	0.12	0.27	0	0	0	0.149	0.0861	0.79				0.163	0.128	0.34				0.441	0.198	1.1	0.476	0.249	0.93
BRD7	ENSG00000166164	up	5	54.9	48.2	0.19							54.8	45.4	0.27	45.7	44	0.053	56.4	47.4	0.25	39.1	34.4	0.19	52.2	38.1	0.46	66	51.8	0.35
BRMS1	ENSG00000174744	up	5	93.5	61.7	0.6	70	65.6	0.095							57.3	50.7	0.18	64.5	56.9	0.18	40.5	27.4	0.56	55.6	48.4	0.2	65.1	54.3	0.26
C14orf80	ENSG00000185347	up	5	36	18.4	0.97							19.2	16.4	0.23	16.1	9.37	0.78	14	13.5	0.051	14.8	8.91	0.73	27.5	13.6	1	25.7	21.5	0.26
C15orf55	ENSG00000184507	up	5	0.148	0.0605	1.3	0.0536	0.0248	1.1	0.0085	0	2.9	0.119	0.0272	2.1	0.0111	0	4.7	0.0502	0.0335	0.57	0.0383	0.0312	0.29	0	0	0	0.0346	0.0285	0.25
C16orf59	ENSG00000162062	up	5	9.71	7.78	0.32							8.03	7.1	0.18	10	4.48	1.2				8.6	6.64	0.37	13.1	7.6	0.79	14.3	11.7	0.28
CASC4	ENSG00000166734	down	5	23.3	27.4	-0.23	18.2	23	-0.34				15.4	18.7	-0.28	39.7	47.8	-0.27	29.8	31.5	-0.077				30.1	46.6	-0.63	18	30.9	-0.78
CCDC154	ENSG00000197599	up	5	0.936	0.411	1.2	0.693	0.42	0.72				0.823	0.233	1.8	0.425	0.4	0.088	0.4	0.342	0.23	0.772	0.534	0.53	0.821	0.567	0.53	3.31	0.862	1.9
CCDC155	ENSG00000161609	up	5	0.901	0.569	0.66	1.1	0.909	0.27	0.311	0.113	1.4	0.568	0.21	1.4	0.416	0.101	2	0.756	0.712	0.085	1.12	0.626	0.83	0.867	0.626	0.47	1.69	1.13	0.58
CCDC28B	ENSG00000160050	up	5	21.6	11.5	0.91	12.7	12	0.087				6.31	6.07	0.054	9.74	7.14	0.45	7.58	7.2	0.073	13.7	8.78	0.65	53	21.6	1.3	19.2	10.7	0.85
CCDC47	ENSG00000108588	down	5	31.4	46.4	-0.56	44.6	47	-0.075	21.3	22.9	-0.1	48.7	52.4	-0.11	57.3	71.9	-0.33	48.4	62.5	-0.37				27.9	44	-0.66	18.4	39.8	-1.1
CCDC74A	ENSG00000163040	up	5	8.09	5.21	0.63							8.28	2.35	1.8	6.82	4.01	0.77	9.93	5.47	0.86	33.4	13.2	1.3	12.9	12.3	0.077	23.6	14.9	0.66
CCNDBP1	ENSG00000166946	down	5	26.3	32.6	-0.31	24.8	30.1	-0.28	42.3	46.7	-0.14	26.5	32.1	-0.28	30.3	39.9	-0.4				19.7	24.1	-0.29	16.4	31	-0.91	13.3	22.4	-0.76
CECR6	ENSG00000183307	down	5							0.0266	0.0325	-0.27	0.0297	0.0689	-1.2	0.0304	0.0756	-1.3				0.124	0.221	-0.82	0	0.12	-6.3	0.0577	0.118	-0.99
CENPT	ENSG00000102901	up	5	40.5	27	0.59	40.9	31.3	0.38	22.7	19.8	0.2	24.3	20.7	0.23	20.2	15.9	0.35	21.9	20.3	0.11	19.8	19.2	0.043	51.4	27.1	0.92	36.2	22.9	0.66
CGB1	ENSG00000267631	up	5	0.321	0.294	0.13				0	0	0				0	0	0	0.292	0.247	0.25	0.33	0.184	0.84	0.239	0.17	0.49	0.628	0.343	0.87
CLEC18A	ENSG00000157322	up	5	1.03	0.701	0.56	0.646	0.465	0.47	0.502	0.34	0.56	0.774	0.42	0.88	0.473	0.318	0.57	0.679	0.546	0.31	1.27	0.862	0.56	0.892	0.534	0.74	1.69	0.81	1.1
CLMP	ENSG00000166250	down	5	1.54	1.81	-0.23	0.406	0.859	-1.1				2.44	4.38	-0.85				2.13	2.81	-0.4	0.567	1.23	-1.1	1.61	9.05	-2.5	0.474	0.81	-0.77
COL9A2	ENSG00000049089	up	5	17.1	6.64	1.4				12.4	10.6	0.22	11.5	4.05	1.5	8.75	8.15	0.1	9.34	6.42	0.54	32.3	14.5	1.2	21.6	4.27	2.3	52	19.7	1.4
COMTD1	ENSG00000165644	up	5	42.9	21.7	0.98	37	28.6	0.37							14.5	13	0.16	19.7	12.7	0.63				16.3	5.76	1.5	23.9	16.2	0.56
COX6A2	ENSG00000156885	up	5	0.176	0	7.3										0.267	0	9.3	0.2	0	7.3	0.504	0.363	0.47	1.39	0.25	2.5	0.403	0	6.9
CPEB4	ENSG00000113742	down	5	3.05	5.15	-0.76							5.97	7.71	-0.37	6.8	10.6	-0.64	5.58	6.49	-0.22	2.79	4.09	-0.55	4.85	6.63	-0.45	3.65	4.87	-0.42
CSNK1A1	ENSG00000113712	down	5	22.6	54.8	-1.3	73	83.9	-0.2	30.1	32	-0.087	94.7	137	-0.54	76	79.1	-0.057	85.8	92.6	-0.11	43.9	59	-0.43	25.1	72.9	-1.5	17.1	55.8	-1.7
CT45A5	ENSG00000242284	up	5	0.524	0.282	0.89	0.239	0.214	0.16	0.125	0.0501	1.3	0.332	0.223	0.57	0.0859	0.044	0.96	15.9	0.311	5.7	1.03	0.351	1.5	0.295	0.235	0.33	0.661	0.404	0.71
CTAG1A	ENSG00000183678	up	5	0.19	0.0907	1.1	0.0903	0	6.6	0	0	0	0.0825	0.0566	0.54	0.788	0	11	0.865	0.104	3	0.102	0.0594	0.78	121	0.071	11	0.126	0	5.2
CTAG1B	ENSG00000184033	up	5	0.19	0.0915	1	0.0903	0	6.6	0	0	0	0.0825	0.0566	0.54	0.788	0	11	0.872	0.106	3	0.102	0.0594	0.78	92.1	0.071	10	0.126	0	5.2
CTD-2616J11.4	ENSG00000262874	up	5	0.19	0.103	0.88	0.184	0.142	0.37	0.271	0.118	1.2	0.5	0.171	1.5	0.262	0.0764	1.8	0.464	0.197	1.2
CTNNA1	ENSG00000044115	down	5	108	149	-0.47	155	187	-0.27				122	163	-0.42	157	203	-0.36				117	120	-0.039	147	164	-0.16	144	214	-0.57
CTR9	ENSG00000198730	down	5	9.34	13.7	-0.56	14.5	17.5	-0.27				15.2	17.9	-0.24	13.9	18.8	-0.43							11.4	14.6	-0.35	9.08	14.6	-0.68
CYP2U1	ENSG00000155016	down	5				0.868	1.37	-0.66	2.15	3.33	-0.63				2.37	2.68	-0.17	1.7	1.99	-0.23	1.96	2.68	-0.46	3.62	5.8	-0.68	1.48	1.8	-0.28
CYP4F31P	ENSG00000178206	up	5	0.135	0.0592	1.2	0.0675	0.0338	0.98	0	0	0	0.115	0.0359	1.7	0.111	0	8	0.283	0.0825	1.8	0.0621	0.0593	0.067	0	0	0	0.148	0.11	0.41
DENND4C	ENSG00000137145	down	5	5.27	9.34	-0.83	7.24	8.45	-0.22	2.81	3.5	-0.31	6.12	7.49	-0.29	7.35	10.8	-0.56	6.77	7.64	-0.17				4.64	8.67	-0.9	4.24	6.57	-0.63
DLGAP3	ENSG00000116544	up	5	0.48	0.196	1.3				0.719	0.567	0.34	0.446	0.192	1.2	0.35	0.157	1.2	0.35	0.197	0.82				0.72	0.534	0.43	0.371	0.201	0.87
DLL3	ENSG00000090932	up	5	0.465	0.376	0.3				1.01	0.365	1.5	0.702	0.43	0.71	1.13	0.257	2.1	0.999	0.652	0.61	1.95	1.04	0.91	1.36	0.326	2.1	0.644	0.512	0.33
DRAP1	ENSG00000175550	up	5	280	142	0.98	151	133	0.18				187	178	0.078	153	105	0.54	137	115	0.25	123	120	0.038	448	178	1.3	161	106	0.6
EDC4	ENSG00000038358	up	5	56.4	36.1	0.64	35.6	35.1	0.017				31.1	25.4	0.29	28	25.7	0.13	27	26.1	0.045	20.4	15.6	0.39	67	30.6	1.1	75.9	50.2	0.6
ELMOD3	ENSG00000115459	up	5	13.2	11	0.26	12.7	10.5	0.27	7.21	6.16	0.23													16.9	13.3	0.34	14.4	9.68	0.57
ENKD1	ENSG00000124074	up	5	30.2	17.6	0.78	15	14.5	0.045				12.7	8.08	0.65	14.7	12.8	0.2	11.5	8.49	0.44	9.52	8.85	0.11	33.6	17.7	0.92	36	20.1	0.84
EPS8	ENSG00000151491	down	5	9.61	21.2	-1.1	4.45	8.7	-0.97				4.01	5.75	-0.52	33.2	41	-0.31	14.7	23.1	-0.66				11.4	28.6	-1.3	8.44	13.4	-0.66
ETF1	ENSG00000120705	down	5	27.8	38.7	-0.48							49.7	64.5	-0.38	38.6	44.3	-0.2				28.2	35.1	-0.32	35.1	46.2	-0.4	22.2	39.1	-0.81
FAM120C	ENSG00000184083	up	5	2.88	2.41	0.26	3.61	2.67	0.44	2.79	2.47	0.18	3.49	2.49	0.49	2.53	1.79	0.5	2.88	2.8	0.042				4.67	3.46	0.43	3.43	2.5	0.46
FAM132A	ENSG00000184163	up	5	1.3	0.675	0.94	1.47	0.733	1	0.331	0.27	0.29	4.08	2.28	0.84	1.59	0.47	1.8	6.51	2.08	1.6	2.53	1.43	0.82	4.6	0.477	3.3	1.23	0.735	0.74
FAM210B	ENSG00000124098	down	5	11.6	15.2	-0.39	12.5	14.7	-0.23							13.2	16.7	-0.34	22	24.7	-0.17	13.9	22.5	-0.69	8.4	15.8	-0.91	8.81	15.1	-0.78
FAM229A	ENSG00000225828	up	5	3.34	1.65	1	2.91	2.18	0.42				1.02	0.718	0.5							6.5	3.59	0.86	4.6	2.01	1.2	6.41	1.7	1.9
FBXL14	ENSG00000171823	down	5	3.51	6.56	-0.9	5.5	7.36	-0.42				4.69	5.68	-0.28				5.54	8.81	-0.67	15.1	16.8	-0.16	1.97	6.7	-1.8	3.69	9.15	-1.3
FBXW11	ENSG00000072803	down	5	8.34	11.8	-0.5				9.01	10.1	-0.17	14.2	15.9	-0.17	14.1	18.3	-0.38	13.9	15.1	-0.12	12.9	15.7	-0.28	16.5	20.6	-0.32	7.63	13.1	-0.78
FCHO2	ENSG00000157107	down	5	4.42	6.78	-0.62							6.1	7.6	-0.32	9.02	15.6	-0.79							6.45	9.85	-0.61	4.43	6.29	-0.51
FIBCD1	ENSG00000130720	up	5	0.831	0.718	0.21	1.05	0.811	0.37	0.0527	0.00877	2.4	1.62	0.802	1	2.62	0.59	2.2	1.32	0.96	0.46				7.76	0.665	3.5	1.05	0.817	0.36
FKBP6	ENSG00000077800	up	5	0.563	0.469	0.26				0.0127	0	3.4	0.721	0.49	0.56				0.806	0.593	0.44	0.476	0.356	0.42	0.547	0.42	0.38	1.05	0.743	0.5
FOXH1	ENSG00000160973	up	5	1.16	0.664	0.8	0.64	0.275	1.2	0.108	0.0976	0.15	1.38	0.211	2.7	0.216	0.156	0.46	0.577	0.371	0.64				1.42	0.198	2.8	1.25	0.511	1.3
FSD1	ENSG00000105255	up	5	2.89	1.38	1.1				2.79	1.03	1.4	1.3	1.01	0.36	0.933	0.311	1.6	2.95	1.52	0.95	3.82	1.29	1.6	5.22	1.44	1.9	2	1.67	0.26
GAPDHS	ENSG00000105679	up	5	0.229	0.178	0.36	0.189	0.159	0.25	0.0322	0	4.7				0.0599	0	7.1	0.212	0.179	0.24	0.157	0.143	0.13	0.271	0.19	0.51	0.435	0.298	0.54
GPD1L	ENSG00000152642	down	5	9.71	15.3	-0.66				4.8	7.62	-0.67	3.72	5.03	-0.44	9.31	20.9	-1.2							4.18	9.15	-1.1	8.14	10.4	-0.35
GULP1	ENSG00000144366	down	5	2.17	2.56	-0.24	1.52	3.09	-1				1.58	2.37	-0.58				8.07	8.86	-0.14	1.84	3.73	-1	2.78	7.19	-1.4	4.55	7.34	-0.69
HERC1	ENSG00000103657	down	5	4.59	7	-0.61							7.17	7.76	-0.11	5.24	8.09	-0.63	6.42	9.16	-0.51	4.71	5.49	-0.22	6.34	15.5	-1.3	5.85	8.04	-0.46
HIST1H2BE	ENSG00000197697	up	5	0.672	0.403	0.74	0.4	0.266	0.59	0.171	0.0994	0.78	0.671	0.303	1.1				0.58	0.332	0.8	0.683	0.584	0.23				1	0.465	1.1
HIST1H4B	ENSG00000124529	up	5	0.373	0.209	0.83	0.251	0.214	0.23	0.273	0.182	0.58	0.234	0.158	0.56	0.108	0.065	0.73	0.373	0.221	0.75	0.58	0.314	0.88	0.34	0	7.8	0.742	0.532	0.48
HMX2	ENSG00000188816	up	5	0.0864	0.0353	1.3				0.0344	0	4.8	0.216	0	7.8	0.0551	0	7	0.168	0.0513	1.7	0.0504	0	5.8	0.356	0	7.9
HRH1	ENSG00000196639	down	5	1.08	2.88	-1.4	1.89	3.73	-0.98							2.85	3.42	-0.26	2.63	2.86	-0.12	2.84	3.41	-0.27	1.26	6.54	-2.4	1.2	2.28	-0.93
HSPB9	ENSG00000197723	up	5	1.28	0.368	1.8	0.49	0.272	0.85	0.118	0.103	0.2	0.37	0.201	0.87				0.436	0.245	0.83	0.399	0.284	0.49	0.719	0.251	1.5	0.582	0.326	0.83
IBA57	ENSG00000181873	up	5	6.06	3.46	0.81	6.22	4.2	0.57				8.05	5.06	0.67	3.14	2.96	0.083	6.76	4.86	0.48				5.8	3.14	0.88
IFITM2	ENSG00000185201	up	5	176	112	0.65				266	180	0.56	162	120	0.43				244	165	0.57							748	347	1.1
IRGQ	ENSG00000167378	down	5	0.487	0.947	-0.96							1.53	1.62	-0.08	0.687	1.28	-0.9	1.01	1.67	-0.72	1.6	1.62	-0.018	0.464	1.44	-1.6	0.89	1.42	-0.67
KAT2B	ENSG00000114166	down	5	3.48	5.34	-0.62				5.47	6.87	-0.33	2.19	4.14	-0.92	4.56	6.09	-0.42	3.8	4.02	-0.078				3	9.2	-1.6	1.9	3.2	-0.75
KAT7	ENSG00000136504	down	5	11.3	15.1	-0.42	15.4	16.5	-0.1	10.3	10.5	-0.028	15	15.1	-0.013	15.5	20.1	-0.38	18.3	20.9	-0.2				15.3	19.3	-0.33	12	16.2	-0.43
KCNJ2	ENSG00000123700	down	5	0.115	0.243	-1.1							0.554	1.02	-0.88	0.642	0.863	-0.43	2.27	2.34	-0.048	0.238	0.472	-0.99	0.0693	0.706	-3.3	0.242	0.376	-0.63
KCP	ENSG00000135253	up	5	2.02	0.934	1.1	4.7	2.56	0.88	0.896	0.415	1.1	1.93	1.01	0.93	1.07	0.343	1.6	1.49	0.789	0.92				0.864	0.405	1.1	1.59	0.972	0.71
KIAA0100	ENSG00000007202	down	5	23.8	28.3	-0.24										26.5	38.7	-0.55	29.6	35.4	-0.26	22.4	24.1	-0.11	23.4	29.5	-0.33	19.3	28.7	-0.58
KIAA0141	ENSG00000081791	down	5	26.7	34	-0.35	30	35.2	-0.23				20.7	26.1	-0.33	33.1	43.4	-0.39				24.7	32.9	-0.42				39.1	43	-0.14
KIAA0430	ENSG00000166783	down	5	8.77	11.5	-0.39				10.9	12.8	-0.23	10.4	11.2	-0.12	12.1	17.2	-0.5	10.8	13	-0.26	9.16	11.3	-0.31	14.4	14.9	-0.047	9	10.8	-0.26
KIAA0825	ENSG00000185261	down	5	0.297	0.442	-0.57				0.211	0.279	-0.4	0.373	0.494	-0.41	0.666	1.08	-0.7				0.49	0.668	-0.45	0.675	0.872	-0.37	0.422	0.709	-0.74
KIF13B	ENSG00000197892	down	5	4.17	5.17	-0.31							3.14	4.63	-0.56	4.7	9.4	-1	2.68	3.45	-0.37				2.36	5.97	-1.3	6.4	9.16	-0.52
KLHL35	ENSG00000149243	up	5	1.95	1.18	0.73							1.03	0.658	0.65	8.88	2.94	1.6	1.85	1.12	0.73	8.24	5.07	0.7	5.7	1.6	1.8	3.83	2.08	0.88
LARGE	ENSG00000133424	down	5	4.69	7.1	-0.6	3.62	4.25	-0.23	1.4	1.59	-0.18	3.62	4.7	-0.38	2.84	5.93	-1.1	4.48	7.46	-0.73	4.29	6.22	-0.54	9.19	14.2	-0.63	6.49	9.15	-0.5
LMAN1	ENSG00000074695	down	5	18.2	29.1	-0.68	30.1	35	-0.22				22.2	30.7	-0.47	37.7	48.1	-0.35	37	45.3	-0.29				29.1	37	-0.34	22.7	36.1	-0.67
LYG1	ENSG00000144214	up	5	1.56	0.907	0.78	1.63	1.33	0.29	1.01	0.719	0.5	0.633	0.407	0.64	1.16	0.764	0.6	0.975	0.876	0.16				2.54	1.33	0.93	3.05	1.32	1.2
MAGEA10	ENSG00000124260	up	5	5.82	0.412	3.8							0.353	0.283	0.32	0.0752	0.00905	3	10.9	0.427	4.7	0.542	0.184	1.6	0.14	0	6.5	0.684	0.513	0.41
MAGEA4	ENSG00000147381	up	5	5.07	0.526	3.3	0	0	0	0	0	0	13.2	0.697	4.2	0.12	0	8.1	307	9.69	5	3.88	0.445	3.1	1.14	0	9.6	0.803	0	7.8
MAP1LC3A	ENSG00000101460	up	5	46.1	16.7	1.5	25.9	16.8	0.63				19.7	11.2	0.81				21.2	19.4	0.13	38.3	31.6	0.28	78.4	38.6	1	66.6	37.2	0.84
MAPK15	ENSG00000181085	up	5	2.37	1.39	0.77	3.11	1.6	0.96	0.283	0.1	1.5	2.14	0.907	1.2				2.81	1.73	0.7				0.834	0.26	1.7	19.2	10.5	0.87
MAPK9	ENSG00000050748	down	5	8.84	13.1	-0.57	14	16.2	-0.21	10.1	10.2	-0.017	11.6	13.9	-0.26	16.7	22.7	-0.44	14.6	15.7	-0.11	9.53	13.9	-0.55	11.2	19	-0.77	9.24	13	-0.49
MAT2B	ENSG00000038274	down	5	24.1	42.2	-0.81	49.3	54.4	-0.14	56.1	57.4	-0.033	36.4	44	-0.27	53.7	56.8	-0.082				41.9	49.7	-0.24	32.9	47.1	-0.52	23	40	-0.8
MBD2	ENSG00000134046	down	5	40.1	53.2	-0.41				94.7	104	-0.14	50.3	68	-0.44	45.7	46.4	-0.02	54.4	69.7	-0.36				26.9	42.6	-0.66	35.3	48.3	-0.45
MEGF9	ENSG00000106780	down	5	3.16	5.69	-0.85	5.07	5.61	-0.14				6.4	7.14	-0.16	6.44	14.3	-1.1	6.28	11.1	-0.82	3.84	3.89	-0.017	4.09	7.28	-0.83	2.88	4.74	-0.72
MLL3	ENSG00000055609	down	5	4.63	8.35	-0.85							8.97	9.65	-0.11	8.86	13.7	-0.63	8.72	11.8	-0.43				6.94	11.6	-0.74	6.71	10.8	-0.69
MMS19	ENSG00000155229	up	5	52.7	41	0.36	50.1	37.4	0.42	50.2	47.5	0.078							45.1	35.9	0.33				54.4	34.5	0.66	62.3	49	0.35
MORF4L1	ENSG00000185787	down	5	163	188	-0.21	175	226	-0.37				174	206	-0.24	176	224	-0.35				114	136	-0.26	276	337	-0.29	76.2	172	-1.2
MS4A15	ENSG00000166961	up	5	0.456	0.269	0.76				0.0915	0	6.1	0.307	0.228	0.43				1.05	0.694	0.6				0.556	0.249	1.2	0.719	0.445	0.69
MS4A4E	ENSG00000214787	up	5	2.53	1.77	0.51	3.35	2.18	0.62	0.621	0.46	0.43	8.62	6.04	0.51	1.67	0.903	0.88	4.21	2.77	0.6				2.46	1.96	0.33	2.74	1.91	0.52
MTMR6	ENSG00000139505	down	5	5.7	7.16	-0.33	5.54	6.26	-0.18				5.66	6.99	-0.3	9.55	10.3	-0.11				4	5.34	-0.42	7.97	10.3	-0.38	3.15	5.57	-0.82
NAALADL1	ENSG00000168060	up	5	4.95	3.22	0.62							4.3	2.93	0.55	5.39	4.25	0.34	7.03	4.5	0.64				31	6.89	2.2	5.93	4.01	0.56
NARS	ENSG00000134440	down	5	42.7	65.4	-0.62				37.1	37.5	-0.014	45.1	56.8	-0.33	58	61.9	-0.095	67.3	79	-0.23				44.1	59	-0.42	48.5	70.3	-0.53
NASP	ENSG00000132780	up	5	124	103	0.26	177	171	0.046				85.5	79.8	0.1	116	67.6	0.78	95.1	84	0.18	68.3	57.2	0.26	171	117	0.55	156	110	0.5
NBR1	ENSG00000188554	down	5	23.7	35.5	-0.58	30.2	31.6	-0.064	21.3	23.7	-0.16	32	36.1	-0.17	37.1	50.5	-0.45	32.4	38.7	-0.26	16.6	22.8	-0.46	29.5	43.5	-0.56	18.6	27.6	-0.57
NEK5	ENSG00000197168	up	5	0.42	0.27	0.63	0.523	0.388	0.43	0.127	0.079	0.67	1.15	0.561	1				1.05	0.495	1.1				0.482	0.212	1.2	0.976	0.952	0.037
NEK9	ENSG00000119638	down	5	11	14.1	-0.37				17.2	20.1	-0.22	15.2	16.2	-0.1	14.9	20.5	-0.46	15.6	18.5	-0.25	7.66	10.6	-0.47	26.5	29.2	-0.14	12.1	13.7	-0.18
NEUROD2	ENSG00000171532	up	5	0	0	0	0	0	0	0	0	0	0.0609	0	6	0.00456	0	3.5				0.0388	0	5.5	0.233	0	7.3	0	0	0
NFKB2	ENSG00000077150	up	5	42.1	27.5	0.62				91.7	62.4	0.56				40.2	28.8	0.48	28.4	25.2	0.17	40.1	27.2	0.56	40.9	27.1	0.59	42.5	26.1	0.7
NR1D2	ENSG00000174738	down	5	6.45	9.97	-0.63				2.05	2.65	-0.37	8.5	9.7	-0.19				10.3	13	-0.34	11	12.1	-0.13	7.16	16.5	-1.2	6.26	8.53	-0.45
NUP85	ENSG00000125450	up	5	62.6	48.2	0.38				44.3	41.9	0.078	35	33.9	0.047	46.7	31	0.59	39.2	38.5	0.025	33.3	26	0.36	66.5	40.7	0.71	56.7	42.7	0.41
NXF2	ENSG00000185554	up	5	0.19	0	7.4	0	0	0	0	0	0	0.16	0	7.4	0.0106	0	4.7	0.218	0.195	0.16	0.228	0.135	0.75	0.0866	0	5.9	0.566	0.352	0.68
NXF2B	ENSG00000185945	up	5	0.18	0	7.3	0	0	0	0	0	0	0.151	0	7.3				0.208	0.182	0.19	0.213	0.127	0.74	0.0784	0	5.7	0.526	0.327	0.68
ODF3L2	ENSG00000181781	up	5	0.134	0.0653	1	0.0857	0	6.5	0	0	0	0.158	0.067	1.2	0.0665	0.0519	0.36	0.158	0.0914	0.78				0.363	0.198	0.87	0.214	0.128	0.73
P2RY1	ENSG00000169860	down	5	0.154	0.368	-1.2				0.045	0.103	-1.2	2.02	6.73	-1.7				4.41	7.82	-0.83	0.254	0.377	-0.57	0.127	1.01	-3	0.18	0.385	-1.1
PARL	ENSG00000175193	up	5	95.8	68.5	0.48	88.4	79.6	0.15							61.6	51.2	0.27	107	107	0.004	58.8	47.2	0.32	92.7	53.2	0.8	70.7	59.7	0.25
PAX8	ENSG00000125618	up	5	4.35	2.55	0.77	3.38	3.07	0.14	0.921	0.849	0.12	3.94	2.65	0.57	1.84	1.7	0.11	4.72	2.75	0.78	341	188	0.86	2.23	1.96	0.18	195	139	0.49
PDZD7	ENSG00000186862	up	5	0.75	0.696	0.11	1.15	0.551	1.1				1.71	0.551	1.6	0.834	0.649	0.36	1.21	0.586	1				1.1	0.767	0.51	1.05	0.711	0.56
POTEE	ENSG00000188219	up	5	0.151	0.113	0.41	0.124	0.0867	0.51	0.0126	0.00877	0.47	0.215	0.101	1.1	0.0927	0	7.8	0.292	0.141	1	0.155	0.128	0.27				0.293	0.207	0.49
PPAN	ENSG00000130810	up	5	40.7	33.3	0.29	36.9	30.2	0.29				33.8	29.8	0.18	25.6	17.4	0.56	32.2	28.1	0.2	25.3	22.8	0.15	63.3	29.6	1.1	33	28.3	0.22
PPP1R35	ENSG00000160813	up	5	40.2	28.3	0.5	34.2	23	0.57				20.7	16.3	0.35	36.9	23.6	0.64	26.6	20.6	0.37	39.5	37.2	0.084	31.1	19.1	0.71	52.3	27.8	0.91
PRDM10	ENSG00000170325	down	5	2.05	2.61	-0.35				1.87	1.97	-0.08				1.96	2.57	-0.39	2.81	3.17	-0.17				1.7	2.55	-0.58	2.33	2.66	-0.19
PTCD2	ENSG00000049883	down	5	2.66	3.86	-0.54	3.99	4.47	-0.16				3.2	4.24	-0.41				4.31	4.41	-0.032				5.33	6.16	-0.21	3.21	4.66	-0.54
PURA	ENSG00000185129	down	5	2.54	4.65	-0.87							5.15	6.28	-0.29	5.27	5.37	-0.027				8.46	10.9	-0.37	3.62	6.34	-0.81	3.45	4.77	-0.47
RAD50	ENSG00000113522	down	5	7.94	12.1	-0.6	11.3	11.9	-0.076				10.3	13.4	-0.38	9.45	13.4	-0.51	11.3	11.5	-0.025	9.66	10.4	-0.11	10.6	13.3	-0.33	11.6	15.2	-0.38
RAD54L2	ENSG00000164080	down	5	0.578	1.34	-1.2										1.37	2.33	-0.77	1.71	2.53	-0.57				0.649	1.92	-1.6	0.965	1.75	-0.85
RASGEF1A	ENSG00000198915	up	5	5.66	2.03	1.5	3.51	0.998	1.8				9.53	3.02	1.7	4.29	4.09	0.068	9.04	3	1.6				1.91	0.594	1.7
RECQL	ENSG00000004700	down	5	10.3	14.5	-0.49	15.5	19.5	-0.33				17.8	21.3	-0.26				23.2	24.5	-0.084	10.7	11	-0.042	13.1	28.3	-1.1	4.63	9.31	-1
RNF111	ENSG00000157450	down	5	4.84	7.79	-0.68	9.52	9.55	-0.0038				10.6	11.4	-0.11	8.09	11.5	-0.51	11	12.8	-0.21	7.53	8.74	-0.22	4.16	9.81	-1.2	4.64	7.95	-0.78
RNF14	ENSG00000013561	down	5	11.6	15.7	-0.43	14.2	15.5	-0.12	11	13	-0.24	13.6	16.1	-0.24	17.8	20.4	-0.2				11.3	14.2	-0.33	14.7	21.6	-0.55	13	17.8	-0.45
RNFT2	ENSG00000135119	up	5	3.74	2.05	0.87				4.26	3.32	0.36	3.13	0.65	2.3	3.17	2	0.67	4.86	1.93	1.3	8.17	3.96	1	1.65	1.12	0.56	6.72	5.6	0.26
RP11-156P1.1	ENSG00000263142	down	5	0.795	1.64	-1										1.91	3.12	-0.71	1.79	2.27	-0.35	1.48	2.01	-0.44	1.72	3.62	-1.1	1.08	2.37	-1.1
RP11-274K13.2	ENSG00000203945	up	5	0.329	0.261	0.33	0.254	0.184	0.46	0.0926	0	6.2	0.192	0.155	0.3	0.211	0.0626	1.8	0.25	0.198	0.33	0.285	0.237	0.27	0.529	0.298	0.82	0.461	0.364	0.34
RP11-313P13.4	ENSG00000174384	up	5	4.01	2.71	0.56	4.95	3.58	0.47				2.57	2.45	0.066							5.72	3.75	0.61	4.89	3.06	0.68	2.76	2.26	0.29
RRM2B	ENSG00000048392	down	5	6.82	9.67	-0.5				6.79	9.34	-0.46	7.89	10.1	-0.36	9.85	14.7	-0.58	11.6	12.8	-0.14	5.67	7.46	-0.4	6.12	10.7	-0.8	5.74	9.06	-0.66
RSF1	ENSG00000048649	down	5	5.38	7.67	-0.51	6.14	7.92	-0.37							7.17	9.81	-0.45							6.88	9.91	-0.53	6.37	8.16	-0.36
SEC62	ENSG00000008952	down	5	35.5	43.3	-0.29	45.3	50.8	-0.17	28.2	42.5	-0.59	48.6	53.6	-0.14	69.4	88.3	-0.35	72.4	84.7	-0.23				33.3	50.8	-0.61	33.3	42.5	-0.35
SENP8	ENSG00000166192	down	5	1.52	1.72	-0.18	2.11	2.37	-0.17	1.06	1.26	-0.25	1.57	2.03	-0.37	1.53	2.33	-0.6	1.95	2.54	-0.38	2.51	3.16	-0.33				2.08	2.51	-0.27
SERINC1	ENSG00000111897	down	5	33.1	44.8	-0.44	35.1	47.9	-0.45				54.3	56.2	-0.051	55.7	78.3	-0.49				35.1	35.6	-0.019	67.5	110	-0.7	18.7	39.5	-1.1
SH3BP5	ENSG00000131370	down	5	13.6	19.6	-0.53	4.97	11	-1.1				8.27	9.61	-0.22	16.5	25.8	-0.64	13.1	13.4	-0.04				26.3	52.8	-1	7.66	14.3	-0.9
SLC8A2	ENSG00000118160	up	5	0.609	0.356	0.77	0.678	0.365	0.89	0.0174	0.00877	0.89	0.671	0.26	1.4	0.122	0.0658	0.88	0.4	0.306	0.38	0.266	0.242	0.14	0.469	0.275	0.77	0.626	0.429	0.54
SLC9A5	ENSG00000135740	up	5	1.12	0.92	0.29	1.06	0.891	0.25	2.91	1.32	1.1	0.961	0.795	0.27	1.57	1.26	0.32	1.36	1.14	0.25	0.991	0.781	0.34	4.37	1.66	1.4	1.95	1.22	0.68
SLU7	ENSG00000164609	down	5	11.4	16.3	-0.52				17	19.8	-0.22	14	19.6	-0.48	15	21.5	-0.52				13.6	16.2	-0.25	19.5	23.1	-0.24	10.4	14.1	-0.44
SMARCA4	ENSG00000127616	up	5	78.6	68.9	0.19	75.6	61.1	0.31				67.8	56.3	0.27	63.2	52.9	0.26				86	48.2	0.83	68.9	48.9	0.5	131	106	0.31
SNX1	ENSG00000028528	down	5	48	51.8	-0.11	54.1	59.7	-0.14				42.5	51.3	-0.27	41	57	-0.48	52.1	60.4	-0.21	30.7	40.2	-0.39	42.8	65.6	-0.61	39.9	50.3	-0.33
SNX18	ENSG00000178996	down	5	4.26	5.93	-0.48	5.52	6.35	-0.2				5.75	7.51	-0.38	8.18	11.3	-0.47	7.63	9.05	-0.25	4.91	7.45	-0.6	14.2	18.5	-0.38	3.44	5.62	-0.71
SNX33	ENSG00000173548	down	5	5.2	11.8	-1.2	12.3	13.8	-0.16	2.38	2.72	-0.19	12.4	18.3	-0.56	8.31	14.1	-0.77				5.87	8.69	-0.57	5.63	15.3	-1.4	3.19	7.49	-1.2
SNX9	ENSG00000130340	down	5	16.4	21.2	-0.37	11	17.5	-0.67				16.9	21.4	-0.34				21.7	23.1	-0.089				28.2	52.6	-0.9	18.5	23.1	-0.32
SPDYC	ENSG00000204710	up	5	0.666	0.0783	3.1	0.314	0.086	1.9	0.0265	0.0175	0.56	3.88	0.0521	6.2	0.0807	0.0205	2	0.634	0.0534	3.5				0	0	0	0.168	0.152	0.15
SRRT	ENSG00000087087	up	5	81.7	70	0.22	86.8	78.3	0.15				56.4	52.1	0.11	68.4	49.3	0.47				62.2	50.7	0.29	103	63.4	0.7	132	83.3	0.66
SSX1	ENSG00000126752	up	5	0.132	0	6.9	0.0393	0	5.4	0	0	0	0.148	0.0509	1.5	0.278	0	9.3	0.0878	0.0715	0.29	0.418	0.0654	2.7	0.0845	0.0551	0.6	0.152	0	5.5
SSX2B	ENSG00000157950	up	5	0.0469	0	5.4	0	0	0	0	0	0	0.0511	0	5.7	0.00663	0	4	0	0	0	0.157	0.037	2.1	0.0495	0	5.1	0	0	0
STRA8	ENSG00000146857	up	5	0.102	0	6.5	0.0564	0	5.9	0	0	0	0.37	0	8.6	0	0	0	0.25	0	7.6	0.195	0.0739	1.4	0	0	0	0.18	0.0837	1.1
SULT4A1	ENSG00000130540	up	5	0.363	0.317	0.2	0.765	0.379	1	0	0	0	0.562	0.31	0.86	0.579	0.0826	2.8	2.62	1.13	1.2				4.25	0.65	2.7	3.4	1.84	0.89
SYNGR3	ENSG00000127561	up	5	1.44	0.822	0.8	12.9	7.71	0.74				3.21	1.18	1.4	4.67	1.47	1.7	2.48	1.44	0.78	3.99	2.56	0.64	2.4	0.663	1.9
TAF1C	ENSG00000103168	up	5	21.7	19.1	0.19	26.1	20.7	0.34	16.4	14.4	0.19	16.6	13.8	0.27	18.7	14.2	0.4	16.8	16.6	0.016				24.5	15.8	0.63	26.2	17.7	0.57
TBC1D2B	ENSG00000167202	down	5	9.96	11.8	-0.24	8.9	11.8	-0.41	10.2	11.3	-0.15	8.86	12.7	-0.52	13.6	15.5	-0.18				5.49	7.39	-0.43	12.4	24.4	-0.98	4.63	5.77	-0.32
TBPL2	ENSG00000182521	up	5	0.502	0.276	0.86	0.817	0.448	0.87	0.241	0.217	0.15	1.04	0.571	0.87	0.286	0.126	1.2	0.367	0.285	0.36	0.53	0.409	0.37	0.422	0.28	0.59	1.75	0.764	1.2
TCF15	ENSG00000125878	up	5	1.03	0.401	1.4	0.798	0.424	0.91				0.857	0.142	2.6	0.394	0.0937	2.1	0.536	0.436	0.3				1.33	0.767	0.8	0.837	0.355	1.2
TEKT2	ENSG00000092850	up	5	0.448	0.326	0.46	0.483	0.401	0.27	0.111	0.0445	1.3	0.546	0.235	1.2				1.03	0.576	0.83	6.03	3.88	0.64	0.614	0.281	1.1	8.76	6.17	0.51
TLX2	ENSG00000115297	up	5	0.544	0.37	0.55				0.273	0.0681	2	0.412	0.329	0.32	0.157	0.0493	1.7	0.866	0.461	0.91	0.26	0.216	0.27	0.469	0.246	0.93	0.549	0.383	0.52
TMF1	ENSG00000144747	down	5	6.18	8.78	-0.51	7.9	8.23	-0.059				7.66	8.63	-0.17	10.5	14.5	-0.46	8	9.01	-0.17				4.5	12.8	-1.5	5.25	8.27	-0.65
TREX2	ENSG00000183479	up	5	1.02	1.01	0.019	2.31	1.49	0.63	0.619	0.61	0.022	3.21	1.57	1	0.882	0.453	0.96	1.47	1.07	0.46				1.8	1.02	0.83	2.32	1.14	1
TRIM11	ENSG00000154370	up	5	28.5	22.7	0.33	35.2	23.9	0.56				18	16.5	0.12	19.1	17.2	0.15	21.1	19.2	0.14	23.7	19	0.32	17.4	12.7	0.45	32.4	18.4	0.82
TRIM17	ENSG00000162931	up	5	4.52	2.74	0.72	8.04	2.09	1.9	0.164	0.139	0.23	1.51	0.836	0.85	3.26	1.38	1.2	3.08	1.89	0.7				0.981	0.661	0.57	9.11	3.5	1.4
TRIM43	ENSG00000144015	up	5	0	0	0	0.0589	0	6	0	0	0	0.0541	0	5.8	0	0	0	0.0999	0.049	1	0.342	0.154	1.1	0.184	0	6.9	0.166	0.128	0.37
TTC37	ENSG00000198677	down	5	5.92	11.7	-0.98							10.9	13.8	-0.33	10.3	16	-0.64	11	12.7	-0.2				11.2	18.6	-0.74	9.42	12.1	-0.36
TUBB8P7	ENSG00000261812	up	5	0.156	0.0937	0.73	0.279	0.156	0.83	0	0	0	0.211	0.109	0.95				0.154	0.148	0.052	0.0873	0.0843	0.05	0.099	0.0415	1.2	0.433	0.265	0.7
TULP1	ENSG00000112041	up	5	0.642	0.474	0.44	0.618	0.447	0.47	0.0109	0	3.2	0.402	0.366	0.13				0.591	0.458	0.37				0.631	0.427	0.56	0.757	0.535	0.5
UBE2J1	ENSG00000198833	down	5	16.5	21.7	-0.4	19.6	27.4	-0.48	42.9	69.4	-0.69	26.8	29.3	-0.13	42.6	43.5	-0.029	30	37.6	-0.32	28.9	29.1	-0.005	22.2	33.2	-0.58	18.9	28.6	-0.6
UBR1	ENSG00000159459	down	5	3.04	4.2	-0.46	3.54	4.27	-0.27				4.44	4.89	-0.14	5.82	7.23	-0.31				2.63	3.05	-0.21	3.94	6.51	-0.73	3.34	4.39	-0.39
UROC1	ENSG00000159650	up	5	0.0563	0	5.7	0.0557	0.0456	0.28	0.00691	0.00649	0.076	0.0592	0	5.9				0.0751	0.06	0.32	0.0994	0.0818	0.28	0.112	0.0577	0.94	0.165	0.105	0.64
USP8	ENSG00000138592	down	5	8.03	12	-0.58	13.1	14.8	-0.18	6.74	7.59	-0.17	12	15.5	-0.37	9.19	14.6	-0.67	15.9	17.4	-0.14	10.2	12	-0.24	9.49	15.2	-0.68	8.19	11.3	-0.46
VCX3A	ENSG00000169059	up	5	1.83	0.274	2.7				0	0	0	0.274	0.159	0.78	0.282	0	9.4				0.282	0.165	0.77	0.221	0.192	0.2	0.509	0.267	0.93
VPS4B	ENSG00000119541	down	5	14	23.4	-0.74				14.6	18	-0.3	25.7	33.6	-0.39	18.1	24.6	-0.44							14.3	20.9	-0.55	8.67	16.6	-0.94
WBP7	ENSG00000105663	up	5	26.3	22.3	0.24	24.3	20.3	0.25	21.2	16.9	0.33	17.6	13.7	0.36	19.1	16.2	0.24	21.4	18.5	0.21	24.3	18.1	0.42	21.4	18	0.25	37.3	23	0.7
WBSCR22	ENSG00000071462	up	5	136	99	0.45	97.7	85.6	0.19				80.7	71.5	0.17	106	98.6	0.11	122	104	0.23	93.5	80.1	0.22	150	72.2	1.1	148	112	0.4
WDR55	ENSG00000120314	down	5	13.1	15.2	-0.22							10.8	13.8	-0.35	13.2	17.4	-0.39				8.94	13.1	-0.55	13.1	13.4	-0.036	13.6	15.2	-0.16
WDR83	ENSG00000123154	up	5	21.2	14.3	0.56							9.12	8.63	0.078	12	9.61	0.33				14.5	10.2	0.51	31.4	15.7	1	31.4	16.5	0.92
WISP3	ENSG00000112761	up	5	2.46	0.927	1.4	0.47	0.439	0.098	0.0793	0.0442	0.83	5.9	0.924	2.7	0.188	0.165	0.19	4.42	0.571	3	4.89	3.67	0.41	0.629	0.46	0.45	0.981	0.636	0.62
YDJC	ENSG00000161179	up	5	42.6	34.1	0.32	34	31.1	0.13				39	26.6	0.55	41.1	24.1	0.77	41.8	37.1	0.17				22.9	14	0.71	61.2	37.2	0.72
ZHX1	ENSG00000165156	down	5	9.44	12.7	-0.42				5.39	5.46	-0.018	11.4	16.6	-0.54	9.01	11.8	-0.38				9.7	12.5	-0.36	12.1	16	-0.41	6.24	7.9	-0.34
ZIC1	ENSG00000152977	up	5	0.429	0	8.6	0	0	0	0	0	0	0.91	0.346	1.4	0.282	0	9.4	1.02	0.388	1.4	22	0.945	4.5				4.92	2.23	1.1
ZNF852	ENSG00000178917	down	5	0.611	0.82	-0.42	0.77	0.817	-0.086	0.758	0.973	-0.36				0.941	1.27	-0.43	0.615	0.813	-0.4	0.854	0.856	-0.0035	0.617	0.84	-0.44	0.894	1.16	-0.38
