# Supplementary material for: Short H2A histone variants are expressed in cancer
Source: Nat Commun. 2021 Jan 20;12:490. doi: 10.1038/s41467-020-20707-x (PMC7817690; doi:10.1038/s41467-020-20707-x)
Supplement: Supplementary file 9 — Supplementary Data 6 [file 41467_2020_20707_MOESM9_ESM.xlsx]

## Sheet: Sheet1
Supplementary Data 6. H2A variant candidate T cell epitopes
Short H2A variant ("H2A variant")-derived peptides ("Peptide sequence") that are predicted to be bound by various common HLA alleles ("HLA allele") and recognized by T-cell receptors, with their calculated NetPanMHCBA4.0 ("NetMHCPan") score (see Methods: Prediction of H2A variant candidate T cell epitopes).
H2A variant
HA2 B1, B2	HLA allele	Peptide sequence	NetMHCPan	HLA allele	Peptide sequence	NetMHCPan	HLA allele	Peptide sequence	NetMHCPan
	A*0201	YLAAVIEYL	2.2	A*0301	AVIEYLTAK	62.7	B*4001	IEYLTAKVL	27
		YLTAKVLEL	7.9		RLSRTAPVY	106.3		GERNITPLL	43.5
		VYLAAVIEYL	8.9		AAVIEYLTAK	121.8		AELSFSVSQV	105.3
		YLAAVIEYLT	14	A*1101	AVIEYLTAK	7.9		GERNITPLLL	134.3
		AVIEYLTAKV	15.9		AAVIEYLTAK	19.9		REGHYAQRL	175.7
		RLLSTLFNT	34.8		LSFSVSQVER	259.9		IEYLTAKVLEL	194
		YLAAVIEYLTA	36.8	A*2402	VYLAAVIEYL	57.2		VIEYLTAKVL	208.7
		PVYLAAVIEYL	38.8	B*0702	APVYLAAVI	56.1		AVIEYLTAKVL	228.1
		YLTAKVLELA	58.1	B*0801	YLTAKVLEL	172.6	B*4002	IEYLTAKVL	29.7
		RLLSTLFNTT	121.4	B*1501	RLSRTAPVY	32.5		GERNITPLL	28.6
		TVRAELSFSV	165.5		AQRLSRTAPVY	51.2		AELSFSVSQV	20.5
		RTAPVYLAAV	219.5		RTVRAELSF	102.5		GERNITPLLL	105.5
		RLSRTAPVYL	232.8	B*1502	RLSRTAPVY	161.7		REGHYAQRL	91.9
				B*4402	AELSFSVSQV	65.2		IEYLTAKVLEL	114.6
				B*4403	AELSFSVSQV	64.2		VIEYLTAKVL	141
								AVIEYLTAKVL	170.6
HA2 B3	A*0201	YLAAVIEYL	2.2	A*0301	AVIEYLTAK	62.7	B*4001	GERNITPLL	43.5
		YLTAKVPEL	5.3		RLSRTAPVY	106.3		AELSFSVSQV	105.3
		VYLAAVIEYL	8.9		AAVIEYLTAK	121.8		GERNITPLLL	134.3
		YLAAVIEYLT	14	A*1101	AVIEYLTAK	7.9		REGHYAQRL	175.7
		AVIEYLTAKV	15.9		AAVIEYLTAK	19.9		IEYLTAKVPEL	227.9
		RLLSTLFNT	34.8		LSFSVSQVER	259.9	B*4002	GERNITPLL	28.6
		YLAAVIEYLTA	36.8	A*2402	VYLAAVIEYL	57.2		AELSFSVSQV	20.5
		PVYLAAVIEYL	38.8	B*0702	APVYLAAVI	56.1		GERNITPLLL	105.5
		YLTAKVPELA	153.2	B*1501	RLSRTAPVY	32.5		REGHYAQRL	91.9
		RLLSTLFNTT	121.4		AQRLSRTAPVY	51.2		IEYLTAKVPEL	128.3
		TVRAELSFSV	165.5		RTVRAELSF	102.5		GERNITPL	115.1
		RTAPVYLAAV	219.5	B*1502	RLSRTAPVY	161.7		SGERNITPLL	226.2
		RLSRTAPVYL	232.8	B*4402	AELSFSVSQV	65.2
		EYLTAKVPEL	284.3	B*4403	AELSFSVSQV	64.2
Q	A*0201	FLLSCVHCL	5.2	A*1101	QTFSYSIRAK	10.8	B*1501	FQILGGNIL	167.6
		FLLSCVHCLL	10.6		LSCVHCLLWK	83.2		SSYRCRNQTF	196.2
		ILGGNILEL	23.6		KNYRMHITPK	233.8		LMGNKVHKNY	197.8
		LLSCVHCLL	30		NILELMGNK	267.4		RMHITPKY	239.1
		FQILGGNILEL	65.6		NQTFSYSIRAK	286.6		YFQILGGNIL	274.4
		QFLLSCVHCL	79.6	A*2402	SYRCRNQTF	133.8	B*4001	VERVVDNNPL	209.2
		QFLLSCVHCLL	206.2		SYSIRAKQQF	212		FQILGGNIL	258.8
		KQQFLLSCV	209	B*0702	TPKYVERVV	162.6
	A*0301	QTFSYSIRAK	47.4	B*0801	FQILGGNIL	167.6
		LELMGNKVHK	139.1		SSYRCRNQTF	196.2
		GNILELMGNK	239.9		LMGNKVHKNY	197.8
		LSCVHCLLWK	288.2		RMHITPKY	239.1
		KNYRMHITPK	288.6		YFQILGGNIL	274.4
		LLSCVHCLLWK	292.7
HYPM	A*0101	ESDVTRFLF	149.6	A*1101	VTRFLFDEMPK	127.8	B*4402	AESDVTRFLF	10.9
	A*0201	CLADYIMERV	8.4		CLADYIMER	225		NELQVPRSF	47.4
		TLLDCLADYI	13.6	B*0702	VPRSFVDRVV	104.1		AESDVTRFL	54.7
		FLFDEMPKS	20.7		VPRSFVDRV	279.4		RNELQVPRSF	145.8
		LLDCLADYI	30	B*0801	YIMERVGL	38.1		SRNELQVPRSF	171.3
		YIMERVGLEA	32.7	B*1501	VQSQSSSTI	170.1		SAESDVTRFL	233.1
		TLLTLLDCL	107.3	B*4001	AESDVTRFL	27.3	B*4403	AESDVTRFLF	13
		TLLTLLDCLA	131.6		LEASNNGSM	113.4		NELQVPRSF	39.4
		DCLADYIMERV	238.5		AESDVTRFLF	171.4		AESDVTRFL	66.4
	A*0301	FLFDEMPKSRK	227.8	B*4002	AESDVTRFL	87.1		RNELQVPRSF	167.4
					LEASNNGSM	413		SRNELQVPRSF	227.6
					AESDVTRFLF	176.8
