# Supplementary material for: Short H2A histone variants are expressed in cancer
Source: Nat Commun. 2021 Jan 20;12:490. doi: 10.1038/s41467-020-20707-x (PMC7817690; doi:10.1038/s41467-020-20707-x)
Supplement: Supplementary file 10 — Supplementary Data 7 [file 41467_2020_20707_MOESM10_ESM.xlsx]

## Sheet: 4.alt_splicing_with_H2AFB_react
Supplementary Data 7. Differential splicing with H2AFB1/2/3-reactivation in various TCGA cancer types
Total number of each splicing event type measured in each TCGA cancer type, with the number of up- or down-regulated events in H2AFB1/2/3-reactivated cancers when compared to H2AFB1/2/3-silent cancers. Abbreviations used for splicing type are as in Fig 2a.
Cancer	Splicing type	Total number of events assessed	Up-regulated	Down-regulated
BLCA	a3ss	14168	168	818
BLCA	a5ss	9231	81	477
BLCA	ci	76384	298	564
BLCA	cj	75527	160	412
BLCA	mxe	3813	277	224
BLCA	ri	4962	289	98
BLCA	se	29463	533	5721
BLCA	tutr	2600	48	374
CESC	a3ss	16477	157	229
CESC	a5ss	10105	104	135
CESC	ci	92977	179	744
CESC	cj	91977	198	453
CESC	mxe	4291	130	128
CESC	ri	5215	54	143
CESC	se	33369	566	1145
CESC	tutr	2592	32	74
DLBC	a3ss	14874	268	229
DLBC	a5ss	9448	145	142
DLBC	ci	82833	249	353
DLBC	cj	81935	214	244
DLBC	mxe	4012	115	115
DLBC	ri	4873	67	120
DLBC	se	30759	1117	1536
DLBC	tutr	2534	119	79
HNSC	a3ss	17480	164	209
HNSC	a5ss	10347	77	104
HNSC	ci	102267	176	521
HNSC	cj	101409	199	436
HNSC	mxe	4535	99	92
HNSC	ri	5255	60	127
HNSC	se	34930	443	858
HNSC	tutr	2606	47	50
LUAD	a3ss	16732	199	302
LUAD	a5ss	10189	93	175
LUAD	ci	94239	344	554
LUAD	cj	93406	226	509
LUAD	mxe	4539	141	144
LUAD	ri	5217	106	98
LUAD	se	34337	811	1298
LUAD	tutr	2600	72	75
LUSC	a3ss	17915	180	211
LUSC	a5ss	10593	107	87
LUSC	ci	104474	247	648
LUSC	cj	103463	238	479
LUSC	mxe	4722	112	105
LUSC	ri	5350	66	80
LUSC	se	36112	666	643
LUSC	tutr	2614	42	54
OV	a3ss	18908	200	264
OV	a5ss	10734	114	138
OV	ci	112997	528	922
OV	cj	111838	321	719
OV	mxe	4540	160	141
OV	ri	5289	96	94
OV	se	35972	601	1312
OV	tutr	2601	67	100
SARC	a3ss	14820	183	901
SARC	a5ss	9458	92	563
SARC	ci	83505	293	992
SARC	cj	82527	255	551
SARC	mxe	3950	280	337
SARC	ri	4993	262	210
SARC	se	30917	686	6552
SARC	tutr	2611	46	603
UCEC	a3ss	16155	329	763
UCEC	a5ss	9962	168	469
UCEC	ci	90214	342	942
UCEC	cj	89232	244	536
UCEC	mxe	4283	280	314
UCEC	ri	5199	206	440
UCEC	se	32958	1129	5240
UCEC	tutr	2620	34	527
